# Supplementary material for: Profiling of RNA-binding protein binding sites by in situ reverse transcription-based sequencing
Source: Nat Methods. 2024 Jan 10;21(2):247–58. doi: 10.1038/s41592-023-02146-w (PMC10864177; doi:10.1038/s41592-023-02146-w)
Supplement: Supplementary file 4 — Statistical source data. [file 41592_2023_2146_MOESM4_ESM.xlsx]

## Sheet: Fig1
Fig.1b
	pAG-MMLV RTase (full length)	pAG-MMLV RTase (25-497)	pAG-HIV RTase	SuperScript II	SuperScript III
Relative RT efficiency by GAPDH	1.03526	1.79005	0.00224355	0.882703	0.888843
	0.986233	1.90528	0.00291963	0.864537	0.895025
	0.97942	1.81504	0.00282017	0.858565	0.876606
