# Supplementary material for: Profiling of RNA-binding protein binding sites by in situ reverse transcription-based sequencing
Source: Nat Methods. 2024 Jan 10;21(2):247–58. doi: 10.1038/s41592-023-02146-w (PMC10864177; doi:10.1038/s41592-023-02146-w)
Supplement: Supplementary file 6 — Statistical source data. [file 41592_2023_2146_MOESM6_ESM.xlsx]

## Sheet: ED_Fig1
Extended Data Fig.1c
	pAG-MMLV RTase (full length)			pAG-MMLV RTase (25-497)			pAG-HIV RTase			SuperScript II			SuperScript III
ACTB	0.97942	0.986233	1.03526	1.53688	1.54756	1.6358	0.00227487	0.00317286	0.00300171	0.913831	0.823591	0.858565	0.779165	0.721965	0.76313
METTL14	0.864537	1.07923	1.07177	1.75321	2.26577	2.02792	0.00713931	0.00638986	0.00592077	1.04247	1.04247	0.82932	0.952638	0.852635	0.812252
RBM15	0.963707	1.09936	0.943874	1.47087	1.51222	1.4914	0.00186924	0.00438462	0.00248363	0.593231	0.631418	0.644685	0.545884	0.498846	0.478525
Extended Data Fig.1d
	6 mers		adapter-6 mers		adapter-8 mers		adapter-10 mers
ACTB	1.02811	0.972655	0.314253	0.29937	0.351111	0.339151	0.411796	0.438303
GAPDH	0.959264	1.04247	0.194791	0.20166	0.325335	0.346277	0.406126	0.400535
METTL3	0.986233	1.01396	0.334482	0.316439	0.61132	0.655197	0.624165	0.757858
Extended Data Fig.1e
	Biotin-11-dATP	Biotin-16-dUTP	Biotin-11-dCTP	Biotin-16-dCTP	Biotin-11-dGTP		No dATP	No dCTP	No dGTP		dNTP (positive control)
Relative RT efficiency by ACTB	0.0493776	0.213159	0.0818996	0.104386	0.00537321		0.000329	0.00022	0.000236		1
Extended Data Fig.1g
	w/o 1st Ab	w/o 2nd Ab	PTBP1
Relative biotinylated cDNA yields	0.105773	0.574068	1.12056
	0.065397	0.411305	0.892413
