# Supplementary material for: Profiling of RNA-binding protein binding sites by in situ reverse transcription-based sequencing
Source: Nat Methods. 2024 Jan 10;21(2):247–58. doi: 10.1038/s41592-023-02146-w (PMC10864177; doi:10.1038/s41592-023-02146-w)
Supplement: Supplementary file 8 — Statistical source data. [file 41592_2023_2146_MOESM8_ESM.xlsx]

## Sheet: ED_Fig3
Extended Data Fig. 3e, right panel
	siPTBP1-1	siPTBP1-2
PTBP1 knockdown efficiency (%)	86.2	73.3
