# Supplementary material for: Profiling of RNA-binding protein binding sites by in situ reverse transcription-based sequencing
Source: Nat Methods. 2024 Jan 10;21(2):247–58. doi: 10.1038/s41592-023-02146-w (PMC10864177; doi:10.1038/s41592-023-02146-w)
Supplement: Supplementary file 10 — Statistical source data. [file 41592_2023_2146_MOESM10_ESM.xlsx]

## Sheet: ED_Fig5
Extended Data Fig. 5d
	pRT3		pRT13		pRT30
GAPDH	0.683525	0.701842	0.87002	0.88395	1.0199	0.980662
ACTB	0.840146	0.805792	0.953785	0.956809	1.02508	0.976255
METTL14	0.766404	0.75203	1.01954	0.820781	1.01103	1.0063
RBM15	0.672109	0.644915	0.81648	0.822811	1.07254	0.940669
Extended Data Fig. 5e
	pRT3	pRT13	pRT30	pRT30_no2ndAb
Relative biotinylated cDNA yield	0.19751	0.30566	0.993093	0.547147
	0.200267	0.363493	1.00696	0.532185
