# Supplementary material for: Profiling of RNA-binding protein binding sites by in situ reverse transcription-based sequencing
Source: Nat Methods. 2024 Jan 10;21(2):247–58. doi: 10.1038/s41592-023-02146-w (PMC10864177; doi:10.1038/s41592-023-02146-w)
Supplement: Supplementary file 11 — Statistical source data. [file 41592_2023_2146_MOESM11_ESM.xlsx]

## Sheet: ED_Fig6
Extended Data Fig. 6e
RNase	w/o	Weak	Strong
Relative biotinylated cDNA yield	0.991946	0.405657	0.354781
	1.00812	0.393654	0.229781
